# Supplementary material for: A potassium chloride to glycine betaine osmoprotectant switch in the extreme halophile Halorhodospira halophila
Source: Sci Rep. 2020 Feb 25;10:3383. doi: 10.1038/s41598-020-59231-9 (PMC7042295; doi:10.1038/s41598-020-59231-9)
Supplement: Supplementary file 1 — Supplementary information. [file 41598_2020_59231_MOESM1_ESM.xlsx]

## Sheet: Sheet1
Function	Name	Organism	Accession number	Reference	Corresponding gene in H. halophila genome	% sequence identity/similarity	Coverage
Synthesis	Glycine sarcosine methyltransferase/Methyl transferase I	H. halochloris	Q9KJ22	Nyyssölä et al. (2000) Journal of Biological Chemistry, 275(29), 22196-22201.	WP_011814464	0.7283	0.98
	Sarcosine dimethylglycine methyltransferase/Methyl transferase II	H. halochloris	Q9KJ21		WP_011814463	0.903	1
	Glycine sarcosine methyltransferase/Methyl transferase I	A. halophila	Q9KJ20		WP_011814464	0.7159	0.46
	Sarcosine dimethylglycine methyltransferase/Methyl transferase II	A. halophila	AF216283		WP_011814463	0.5725	0.47
	glycine betaine aldehyde dehydrogenase	Bacillus subtilis	AFF61291	Boch et al. (1996) Journal of Bacteriology, 178(17), 5121-5129.	WP_011814762	0.33	0.96
	Alcohol dehydrogenase GbsB (type III)	Bacillus subtilis	RPK20145	Boch et al. Archives of microbiology, 168(4), 282-289.	WP_011812957	0.3047	0.62
	Choline dehydrogenase	Escherichia coli	CCQ27215	Andresen et al. (1988) Microbiology, 134(6), 1737-1746.	No significant similarity found
	Betaine aledehyde dehydrogenase	Escherichia coli	P17445	Boyd et al. (1991) Gene, 103(1), 45-52.	No significant similarity found
	Choline oxidase	Arthrobacter globiformis	Q7X2H8	Fan et al. Archives of biochemistry and biophysics, 421(1), 149-158.	No significant similarity found
Transporters	BetP	Corynebacterium glutamicum	CAA63771	Peter et al. (1996) J Bacteriol. 178: 5229–5234	WP_011814173	0.3912	0.85
	BetH	Halobacillus trueperi	Q6RJQ6	Lu et al. (2004) FEMS Microbiol Lett 235: 393–399	WP_011814173	0.463	0.94
					WP_011815149	0.4124	0.95
	BetL	Listeria monocytogenes	AAD30266	Sleator et al. (1999) Appl Environ Microbiol 65: 2078–2083	WP_011814173	0.4381	0.98
					WP_011814637	0.4032	0.97
					WP_011815149	0.3945	0.98
					ABM60872	0.4128	0.91
					WP_011813152	0.3355	0.86
	BetM	Marinococcus halophilus	AAQ67247	Vermeulen et al. (2004) Extremophiles 8: 175–184	WP_011814173	0.4196	0.97
					ABM60872	0.4143	0.92
					WP_011815149	0.3813	0.92
					WP_011814637	0.3599	0.97
					WP_011813152	0.3148	0.95
	BetP	Vibrio parahaemolyticus	BAC60168	Naughton et al. (2009) Appl Environ Microbiol 75: 2802–281.	ABM60872	0.4523	0.92
					WP_011814173	0.4333	0.9
					WP_011815149	0.42	0.91
	BetS	Sinorhizobium meliloti	AAL37253	Boscari et al. (2002) J Bacteriol184: 2654–2663.	WP_011815149	0.4611	0.91
	BetT	Aphanothece halophytica	BAF03065	Laloknam et al. (2006) Appl Environ Microbiol 72: 6018–6026.	No significant similarity found
	BetU	Escherichia coli	AAQ10261	Ly et al. (2004) J Bacteriol 186: 296–306.	WP_011815149	0.49	0.97
	ButA	Tetragenococcus halophila	AAP06751	Jebbar et al. (2003) Current microbiology, 47(4), 0347-0351.	WP_011815149	0.4722	0.87
	OpuA	Bacillus subtilis	ASK25390	Kempf et al. (1995) Journal of Biological Chemistry, 270(28), 16701-16713.	WP_011813050	0.33	0.92
	OpuA	Lactococcus lactis	Q7DAU8	van der Heide et al (2000) Proceedings of the National Academy of Sciences, 97(13), 7102-7106.	WP_081432241	0.5526	0.39
	OpuC	Bacillus subtilis	ASK25388	Kempf et al (1998) Archives of microbiology, 170(5), 319-330.	No significant similarity found
	OpuD	Bacillus subtilis	AAC44368	Kappes et al. (1996) J Bacteriol.178: 5071–5079.	WP_011815149	0.4332	0.95
					WP_011814173	0.4394	0.96
					ABM60872	0.4489	0.91
					WP_011813054	0.4324	0.91
					WP_011814637	0.3775	0.96
					WP_011813152	0.3226	0.87
	OusA	Erwinia chrysanthemi	Q47421	Gouesbet et al. Journal of Bacteriology, 178(2), 447-455.	No significant similarity found
	ProP	Escherichia coli	AAC44538	MacMillan et al. (1999) Biochimica et Biophysica Acta (BBA)-Biomembranes, 1420(1-2), 30-44.	No significant similarity found
	ProU	Escherichia coli	CQR82130	Lucht et al. (1994) FEMS microbiology reviews, 14(1), 3-20.	ABM61028	0.3787	0.88
					WP_081432241	0.49	0.68
	DddT	Psychrobacter sp. J466	ACY02893	Todd et al. (2010) Environ Microbiol	WP_011814173	0.3817	0.94
					ABM60872	0.382	0.86
					WP_011814637	0.3786	0.94
					WP_011815149	0.3523	0.91
					WP_011813054	0.3267	0.89
					WP_011813152	0.3262	0.82
	LcoP	Corynebacterium glutamicum	CAF20998	Steger et al. (2004) FEBS Lett 573: 155–160.	WP_011814173	0.3471	0.79
					WP_011813054	0.3435	0.81
					WP_011815149	0.3568	0.76
					ABM60872	0.3895	0.66
					WP_011814637	0.3456	0.8
					WP_011813152	0.296	0.77
	EctP	Corynebacterium glutamicum	CAA04760	Weinand et al. (2007) Appl Microbiol Biotechnol	WP_011815149	0.3624	0.94
					WP_011814173	0.4016	0.79
					ABM60872	0.3919	0.75
					WP_011813054	0.3464	0.81
					WP_011814637	0.3453	0.79
					WP_011813152	0.3146	0.67
Andresen, P. A., Kaasen, I., Styrvold, O. B., & Boulnois, G. (1988). Molecular cloning, physical mapping and expression of the bet genes governing the osmoregulatory choline-glycine betaine pathway of Escherichia coli. Microbiology, 134(6), 1737-1746.
Boch, J., Kempf, B., Schmid, R., & Bremer, E. (1996). Synthesis of the osmoprotectant glycine betaine in Bacillus subtilis: characterization of the gbsAB genes. Journal of Bacteriology, 178(17), 5121-5129.
Boch, J., Nau-Wagner, G., Kneip, S., & Bremer, E. (1997). Glycine betaine aldehyde dehydrogenase from Bacillus subtilis: characterization of an enzyme required for the synthesis of the osmoprotectant glycine betaine. Archives of microbiology, 168(4), 282-289.
Boscari, A., Mandon, K., Dupont, L., Poggi, M. C., & Le Rudulier, D. (2002). BetS is a major glycine betaine/proline betaine transporter required for early osmotic adjustment in Sinorhizobium meliloti. Journal of bacteriology, 184(10), 2654-2663.
Boyd, L. A., Adam, L., Pelcher, L. E., McHughen, A., Hirji, R., & Selvaraj, G. (1991). Characterization of an Escherichia coli gene encoding betaine aldehyde dehydrogenase (BADH): structural similarity to mammalian ALDHs and a plant BADH. Gene, 103(1), 45-52.
Fan, F., Ghanem, M., & Gadda, G. (2004). Cloning, sequence analysis, and purification of choline oxidase from Arthrobacter globiformis: a bacterial enzyme involved in osmotic stress tolerance. Archives of biochemistry and biophysics, 421(1), 149-158.
Gouesbet, G., Trautwetter, A., Bonnassie, S., Wu, L. F., & Blanco, C. (1996). Characterization of the Erwinia chrysanthemi osmoprotectant transporter gene ousA. Journal of Bacteriology, 178(2), 447-455.
Jebbar, M., Blanco, C., & Le Marrec, C. (2003). Isolation and characterization of ButA, a secondary glycine betaine transport system operating in Tetragenococcus halophila. Current microbiology, 47(4), 0347-0351.
Kappes, R. M., Kempf, B., & Bremer, E. (1996). Three transport systems for the osmoprotectant glycine betaine operate in Bacillus subtilis: characterization of OpuD. Journal of Bacteriology, 178(17), 5071-5079.
Kempf, B., & Bremer, E. (1995). OpuA, an osmotically regulated binding protein-dependent transport system for the osmoprotectant glycine betaine in Bacillus subtilis. Journal of Biological Chemistry, 270(28), 16701-16713.
Kempf, B., & Bremer, E. (1998). Uptake and synthesis of compatible solutes as microbial stress responses to high-osmolality environments. Archives of microbiology, 170(5), 319-330.
Laloknam, S., Tanaka, K., Buaboocha, T., Waditee, R., Incharoensakdi, A., Hibino, T., ... & Takabe, T. (2006). Halotolerant cyanobacterium Aphanothece halophytica contains a betaine transporter active at alkaline pH and high salinity. Appl. Environ. Microbiol., 72(9), 6018-6026.
Lu, W., Zhao, B., Feng, D., & Yang, S. (2004). Cloning and characterization of the Halobacillus trueperi betH gene, encoding the transport system for the compatible solute glycine betaine. FEMS microbiology letters, 235(2), 393-399.
Lucht, J. M., & Bremer, E. (1994). Adaptation of Escherichia coli to high osmolarity environments: osmoregulation of the high-affinity glycine betaine transport system ProU. FEMS microbiology reviews, 14(1), 3-20.
Ly, A., Henderson, J., Lu, A., Culham, D. E., & Wood, J. M. (2004). Osmoregulatory systems of Escherichia coli: identification of betaine-carnitine-choline transporter family member BetU and distributions of betU and trkG among pathogenic and nonpathogenic isolates. Journal of bacteriology, 186(2), 296-306.
MacMillan, S. V., Alexander, D. A., Culham, D. E., Kunte, H. J., Marshall, E. V., Rochon, D., & Wood, J. M. (1999). The ion coupling and organic substrate specificities of osmoregulatory transporter ProP in Escherichia coli. Biochimica et Biophysica Acta (BBA)-Biomembranes, 1420(1-2), 30-44.
Naughton, L. M., Blumerman, S. L., Carlberg, M., & Boyd, E. F. (2009). Osmoadaptation among Vibrio species and unique genomic features and physiological responses of Vibrio parahaemolyticus. Appl. Environ. Microbiol., 75(9), 2802-2810.
Nyyssölä, A., Kerovuo, J., Kaukinen, P., von Weymarn, N., & Reinikainen, T. (2000). Extreme halophiles synthesize betaine from glycine by methylation. Journal of Biological Chemistry, 275(29), 22196-22201.
Peter, H., Burkovski, A., & Krämer, R. E. I. N. H. A. R. D. (1996). Isolation, characterization, and expression of the Corynebacterium glutamicum betP gene, encoding the transport system for the compatible solute glycine betaine. Journal of bacteriology, 178(17), 5229-5234.
Sleator, R. D., Gahan, C. G., Abee, T., & Hill, C. (1999). Identification and disruption of BetL, a secondary glycine betaine transport system linked to the salt tolerance of Listeria monocytogenes LO28. Appl. Environ. Microbiol., 65(5), 2078-2083.
Steger, R., Weinand, M., Krämer, R., & Morbach, S. (2004). LcoP, an osmoregulated betaine/ectoine uptake system from Corynebacterium glutamicum. FEBS letters, 573(1-3), 155-160.
Todd, J. D., Curson, A. R., Nikolaidou‐Katsaraidou, N., Brearley, C. A., Watmough, N. J., Chan, Y., ... & Johnston, A. W. (2010). Molecular dissection of bacterial acrylate catabolism–unexpected links with dimethylsulfoniopropionate catabolism and dimethyl sulfide production. Environmental microbiology, 12(2), 327-343.
van der Heide, T., & Poolman, B. (2000). Osmoregulated ABC-transport system of Lactococcus lactis senses water stress via changes in the physical state of the membrane. Proceedings of the National Academy of Sciences, 97(13), 7102-7106.
Vermeulen, V., & Kunte, H. J. (2004). Marinococcus halophilus DSM 20408 T encodes two transporters for compatible solutes belonging to the betaine-carnitine-choline transporter family: identification and characterization of ectoine transporter EctM and glycine betaine transporter BetM. Extremophiles, 8(3), 175-184.
Weinand, M., Krämer, R., & Morbach, S. (2007). Characterization of compatible solute transporter multiplicity in Corynebacterium glutamicum. Applied microbiology and biotechnology, 76(3), 701-708.
